# Supplementary material for: TRPM6 acts as a prognostic biomarker and mediates Mg2+ dependent tumor suppression in colon adenocarcinoma
Source: Front Immunol. 2026 Jan 5;16:1686461. doi: 10.3389/fimmu.2025.1686461 (PMC12813124; doi:10.3389/fimmu.2025.1686461)
Supplement: Supplementary Table 1 — Differentially expressed genes (DEGs) in different cancers. [file Table1.xls]

## Sheet: 筛选后DEGs
	X	logFC	AveExpr	t	P.Value	adj.P.Val	B
1	TRPM6	1.5334381358229	1.4159407139888	27.314644563844	3.1239136439721e-99	6.1138113926178e-95	210.352377159309
3	SLC26A3	2.44477126157015	5.23722925950592	10.2963845934823	1.44970529402534e-22	9.45739410312333e-19	40.3125183857522
4	SLC26A2	1.42626766696062	4.40348571262554	10.1672584538044	4.31820035222502e-22	2.11278747733489e-18	39.2550771047004
5	VAV3	1.29872121713603	4.7823786813511	10.0602803902452	1.0597321403984e-21	4.14800354394743e-18	38.3854086023182
6	TMEM236	1.02006056498439	2.11713164140545	9.77214505886522	1.15433070537241e-20	3.76523437247392e-17	36.0725342062757
8	SCNN1B	1.1212653554787	1.92510758551641	9.19261567945096	1.2262791050327e-18	2.99993854557437e-15	31.556352452035
10	SELENOP	1.04027194178467	3.90016166880467	8.93511628175507	9.16570265934711e-18	1.79381966746082e-14	29.6105830496869
11	NXPE4	1.71998527569004	3.89541080950614	8.79722311067915	2.64825926209272e-17	4.71173472894696e-14	28.5846022738677
13	AQP8	1.67674795963997	2.48156220248604	8.69341980807519	5.84187515626345e-17	8.79471836024861e-14	27.8197646268424
16	ISX	1.15120536562427	3.66960338176991	8.44938916315427	3.65588692909768e-16	4.4614714431801e-13	26.0475498591208
18	UGT2A3	1.34435395516669	2.51982270961744	8.40112581699943	5.2312343970373e-16	5.68780491024538e-13	25.7014053524436
19	TNNT1	-1.20954	1.75931329867831	-8.36714	6.72657603892161e-16	6.92872735040709e-13	25.4585459768952
22	DUSP4	-1.18386	3.74680396819366	-8.30743	1.04445728609189e-15	9.01844025925026e-13	25.0335596938333
24	TMIGD1	1.09096818319788	1.26572654863697	8.15087815367847	3.27476956355857e-15	2.6704381303502e-12	23.9301518752743
27	MUC12	1.35391624157197	3.87197377184004	8.02007347634209	8.40615437466828e-15	6.09321656543085e-12	23.0202485502661
28	GJB5	-1.33034	2.18292563771348	-7.91522	1.77538009418555e-14	1.24092727940376e-11	22.2988833377092
29	GUCA2A	1.57149331201149	4.7946242999343	7.88973265159121	2.12683226454391e-14	1.43531842239272e-11	22.1246452016047
34	CA9	-1.5624	4.96261193229309	-7.81836	3.5190368540636e-14	2.02561971384937e-11	21.6389547730521
38	MS4A12	1.44358217630086	2.28426866879126	7.67557189380941	9.5387819729982e-14	4.91272373667231e-11	20.6774841556344
39	TNFSF9	-1.06752	3.52718223833298	-7.61878	1.41278195784762e-13	7.08962966590659e-11	20.2988971110853
44	TNNC2	1.42457786783463	4.6451094404391	7.55912197518317	2.12942552675387e-13	9.28016555000856e-11	19.9035125338335
48	C10orf99	1.60561140662463	7.05062857296104	7.53670477603652	2.48280507986703e-13	1.01231204620995e-10	19.7555759950351
50	PLA2G12B	1.27638341418164	2.31156709680015	7.5122569494335	2.93422137756645e-13	1.14851293160706e-10	19.5946298978275
52	SLC39A5	1.14259452108853	5.80081263492886	7.49552370198229	3.2888739941042e-13	1.23269250247692e-10	19.4847064521709
59	GRM8	1.01658054503345	2.36804070996607	7.45068747069182	4.46082433598829e-13	1.47970835728181e-10	19.1911165790283
62	CA4	1.4372409083916	2.53303594974277	7.40544120638559	6.05876351996666e-13	1.91251711047206e-10	18.8962442868042
64	CHP2	1.36028980691282	4.02338816157047	7.35397160831515	8.56829419705816e-13	2.62015758954102e-10	18.5625347413026
69	GUCA2B	1.14374608097028	1.73170304252019	7.31454532867334	1.11595495874862e-12	3.11755649792612e-10	18.3081534878814
81	PLCB4	1.08842028222381	5.46358898488797	7.23316866453233	1.91870518185744e-12	4.62059638848135e-10	17.7865358968028
85	CXCL14	1.31743919800838	7.10776510868059	7.21709903356876	2.13426043612058e-12	4.91407188180187e-10	17.684079697044
92	EREG	1.32447079386835	3.97100282037644	7.10759873455461	4.38755256786209e-12	9.33356427235098e-10	16.9907808586597
93	QPRT	1.17465272053673	5.64284236732833	7.09792352508442	4.67411080497311e-12	9.76980118877165e-10	16.9299308121934
96	CEL	1.57996667194608	3.71950100344613	7.06368351882298	5.84393508950958e-12	1.19137139204992e-09	16.7151209973048
102	KRT20	1.20248352856503	8.08871212493687	7.01317803712599	8.11207467895411e-12	1.55648444648834e-09	16.3997944019703
104	NXPH4	-1.12957	2.06184220641937	-6.99848	8.92153635360957e-12	1.6788787305432e-09	16.3083546853559
109	CEACAM7	1.52775017189638	6.04976337443961	6.96174962520551	1.13069968003232e-11	2.0301764621938e-09	16.0805836177486
114	XPNPEP2	1.10717128005446	2.73620111831725	6.92355167404413	1.44520087420933e-11	2.4810549393992e-09	15.8447245140343
119	CA1	1.10014922931072	1.61183071930773	6.86847223332714	2.05498400235631e-11	3.37967158908533e-09	15.5064842008163
159	LYPD8	1.33109623702838	4.36276256095544	6.60390291030126	1.08092412754066e-10	1.33048843396844e-08	13.9126491205603
161	FABP1	1.49128762508556	7.5660385779224	6.5995193801052	1.11058823944709e-10	1.35002002697013e-08	13.8866759930267
168	CLCA4	1.33300236402419	2.45852321335187	6.57127302407388	1.32181216843633e-10	1.53983249693259e-08	13.719654222542
231	KRT23	1.35659789475593	4.22281219689893	6.28826724856017	7.32034534702815e-10	6.20201206868779e-08	12.0792489016918
280	ZG16	1.46478820172754	3.21776479580206	6.03780294766884	3.16586314960536e-09	2.21282527503309e-07	10.6783201805389
287	KLK10	-1.04484	3.58436389560584	-6.01841	3.5389039454894e-09	2.41323655460533e-07	10.5718578727045
292	ADH1C	1.16927183273111	4.27022002064998	6.00564834481518	3.80737227214513e-09	2.55185214856686e-07	10.5019798074511
322	GNG4	1.14625312768263	3.53097946622923	5.86168164547675	8.61290174227179e-09	5.2348788819255e-07	9.72235002196451
363	CTSE	-1.32008	3.73633878486919	-5.74549	1.6449856348984e-08	8.86887434176214e-07	9.10503564103507
523	JCHAIN	1.26162583099003	7.3594435902364	5.38182781265187	1.16361787203275e-07	4.35433372343268e-06	7.24261994447977
564	HMGCS2	1.1912626406687	6.54559125102244	5.30468752100293	1.73838175912625e-07	6.02573579288657e-06	6.86133203600022
841	LEFTY1	1.10083463000602	4.65337329984043	4.87090075583737	1.51857550039396e-06	3.53389311750419e-05	4.80875126891387
1104	DPEP1	1.0028566709217	6.99789443925463	4.59339700724979	5.60193332577192e-06	9.93074611582267e-05	3.57858192560366
1454	REG4	-1.31668	6.3487422730178	-4.28466	2.21909171894952e-05	0.000298617089554083	2.28759324137308
2724	PRAC1	1.10876390792023	3.12124083154173	3.4671276420544	0.000574161992996701	0.00412515578742233	-0.725718
